# Supplementary material for: The millipede genus Tetracentrosternus Pocock, 1895 (Polydesmida, Paradoxosomatidae, Alogolykinae, Alogolykini), with a description of the first, new species from Thailand
Source: Zookeys. 2013 Dec 3;(358):1–10. doi: 10.3897/zookeys.358.6582 (PMC3867176; doi:10.3897/zookeys.358.6582)
Supplement: XML Treatment for Tetracentrosternus [file zookeys.358.6582-treatment1.xml]

<!DOCTYPE tp:taxon-treatment
  PUBLIC "-//TaxonX//DTD Taxonomic Treatment Publishing DTD v0 20100105//EN" "tax-treatment-NSO.dtd">
<tp:taxon-treatment xmlns:tp="http://www.plazi.org/taxpub"><tp:treatment-meta><mixed-citation publication-type="journal"><person-group><name><surname>Likhitrakarn</surname><given-names>Natdanai</given-names></name><name><surname>Golovatch</surname><given-names>Sergei I.</given-names></name><name><surname>Panha</surname><given-names>Somsak</given-names></name></person-group><article-title>The millipede genus <italic>Tetracentrosternus</italic> Pocock, 1895 (Polydesmida, Paradoxosomatidae, Alogolykinae, Alogolykini), with a description of the first,  new species from Thailand</article-title><source>Zookeys</source><day>3</day><month>12</month><year>2013</year><volume>2013</volume><issue>358</issue><fpage>1</fpage><lpage>10</lpage><pub-id pub-id-type="doi">10.3897/zookeys.358.6582</pub-id></mixed-citation></tp:treatment-meta><tp:nomenclature><label>Genus</label><tp:taxon-name>
                            <tp:taxon-name-part taxon-name-part-type="genus">Tetracentrosternus</tp:taxon-name-part>
                            <object-id xmlns:xlink="http://www.w3.org/1999/xlink" xlink:type="simple">http://species-id.net/wiki/Tetracentrosternus</object-id>
                        </tp:taxon-name><tp:taxon-authority>Pocock, 1895</tp:taxon-authority></tp:nomenclature><tp:treatment-sec sec-type="Diagnosis"><title>Diagnosis.</title><p>Body medium-sized (ca 20–30 mm long, ca 2.0–3.2 mm wide), with 20 segments. Paraterga moderately to strongly developed. Sterna unmodified or with a cone near each coxa. Sternal lobe or cone(s) between ♂ coxae 4 present. First pair of ♂ legs with or without femoral adenostyles. At least some male legs with ventral brushes on tarsi, sometimes also on distal halves of tibiae.</p><p>Gonopod with a quite short, subcylindrical, distoventrally densely setose coxite; prefemoral (= setose) part of telopodite short to very short, a quarter or less as long as acropodite, delimited from extremely short femorite by a mesal sulcus, ridge or spine; femorite supporting a long, spiniform, sometimes deeply bipartite femoral process (<bold>fp</bold>) and a similarly long to longer, flagelliform solenomere (<bold>sl</bold>), both more or less clearly sheathed by a mesal fold in basal half of acropodite. The latter suberect to strongly unciform, distal quarter to third with or without evident processes, clearly fimbriate and/or fringed, often phylloid as well.</p></tp:treatment-sec><tp:treatment-sec sec-type="Type species"><title>Type species.</title><p><italic><tp:taxon-name>Tetracentrosternus subspinosus</tp:taxon-name></italic> Pocock, 1895; by monotypy.</p><p>Other species include <italic><tp:taxon-name>Tetracentrosternus hoffmani</tp:taxon-name></italic> Golovatch, 2013 and <italic><tp:taxon-name>Tetracentrosternus theelorsuensis</tp:taxon-name></italic> sp. n.</p><p><bold>Remarks.</bold> Both <italic><tp:taxon-name>Tetracentrosternus</tp:taxon-name></italic> Pocock, 1895 and <italic><tp:taxon-name>Tetracentrosternus subspinosus</tp:taxon-name></italic> Pocock, 1895 were originally diagnosed and described too briefly to be readily recognizable. The species was based on a few specimens taken by L. Fea and E. W. Oates at Puepoli (900–1,200 m a.s.l.) and Bia-po, now Carin Cheba (1,000–1,200 m), both in Myanmar (<xref ref-type="bibr" rid="B11">Pocock 1895</xref>, <xref ref-type="bibr" rid="B12">Thorell 1895</xref>). These two localities lie in the Karin Hills of southeastern Myanmar, in the Tenasserim Mountain Range adjacent to Thailand (<xref ref-type="fig" rid="F4">Fig. 4</xref>).</p><p>The sole male of the species, from Puepoli and kept in the British Museum, was redescribed by <xref ref-type="bibr" rid="B8">Hoffman (1963)</xref> who designated it as lectotype. Hoffman was the first to provide clear illustrations of its gonopod structure, resulting in the establishment of a new tribe, <tp:taxon-name>Alogolykini</tp:taxon-name>, to encompass <italic><tp:taxon-name>Tetracentrosternus</tp:taxon-name></italic>, <italic><tp:taxon-name>Alogolykus</tp:taxon-name></italic> Attems, 1936 and <italic><tp:taxon-name>Touranella</tp:taxon-name></italic> Attems, 1937 (<xref ref-type="bibr" rid="B1">Attems 1936</xref>, <xref ref-type="bibr" rid="B2">1937</xref>, <xref ref-type="bibr" rid="B3">1938</xref>). <xref ref-type="bibr" rid="B9">Jeekel (1965)</xref> redescribed this species in more detail not only from the lectotype, but also from the paralectotypes (from Carin Cheba) still housed in the Genoa Museum. He made new, even more accurate illustrations and a highly detailed redescription, fully accepting the tribe and adding thereto also <italic><tp:taxon-name>Yuennannina</tp:taxon-name></italic> Attems, 1936. A little later, <xref ref-type="bibr" rid="B10">Jeekel (1968)</xref> elevated the tribe <tp:taxon-name>Alogolykini</tp:taxon-name> to the status of a subfamily, <tp:taxon-name>Alogolykinae</tp:taxon-name>, adding thereto a new tribe, <tp:taxon-name>Polydrepanini</tp:taxon-name>. Jeekel transferred <italic><tp:taxon-name>Touranella</tp:taxon-name></italic> from <tp:taxon-name>Alogolykini</tp:taxon-name> to <tp:taxon-name>Polydrepanini</tp:taxon-name>, because the genus lacks adenostyles on the femora of the male first legs, as do the other constituent genera of the latter tribe.</p><p><italic><tp:taxon-name>Tetracentrosternus hoffmani</tp:taxon-name></italic> Golovatch, 2013 stems from Mount Gaoligong Shan, western Yunnan, China (<xref ref-type="bibr" rid="B7">Golovatch 2013</xref>). Like <italic><tp:taxon-name>Tetracentrosternus subspinosus</tp:taxon-name></italic>, it shows adenostyles on male femora 1, a suberect gonopod telopodite with a fringed/fimbriate/spiculate and phylloid apex, and a long, unipartite gonofemoral process.</p><p>The new species described below, despite its relative geographical proximity to <italic><tp:taxon-name>Tetracentrosternus subspinosus</tp:taxon-name></italic>, shows a number of characters so different that the diagnosis of the genus needs to be refined. Thus, because there are no adenostyles in femora 1 of the male of <italic><tp:taxon-name>Tetracentrosternus theelorsuensis</tp:taxon-name></italic> sp. n., this trait can be regarded as only species-specific not only in <italic><tp:taxon-name>Tetracentrosternus</tp:taxon-name></italic>, but in the entire subfamily <tp:taxon-name>Alogolykinae</tp:taxon-name>. So, following <xref ref-type="bibr" rid="B8">Hoffman (1963)</xref>, it seems best to return <italic><tp:taxon-name>Touranella</tp:taxon-name></italic> (three species in Vietnam, one in Nepal) to <tp:taxon-name>Alogolykini</tp:taxon-name>, as its close similarities to <italic><tp:taxon-name>Tetracentrosternus</tp:taxon-name></italic> are apparent. The only meaningful differences lie in gonopod structure, the femoral portion in <italic><tp:taxon-name>Touranella</tp:taxon-name></italic> sometimes being a little longer, the solenomere a little thicker, suberect and rod-shaped rather than flagelliform, while the femoral process when present is considerably shorter (<xref ref-type="bibr" rid="B5">Golovatch 2009a</xref>, <xref ref-type="bibr" rid="B6">2009b</xref>). In our opinion, a strong, rod-shaped solenomere versus a thin, flagelliform one remains the basic difference between the tribes <tp:taxon-name>Alogolykini</tp:taxon-name> and <tp:taxon-name>Polydrepanini</tp:taxon-name>, respectively. Thereby the subfamily <tp:taxon-name>Alogolykinae</tp:taxon-name> seems to be best characterized only by the absence of a clear-cut division of the solenophore or solenophore-like structure near/around the solenomere into a membranous <italic>lamina medialis</italic> and/or a similarly membranous <italic>lamina lateralis</italic>, in <tp:taxon-name>Polydrepanini</tp:taxon-name> often coupled with a twisted, helicoid course of the seminal groove. In addition, the gonofemorite in <tp:taxon-name>Alogolykinae</tp:taxon-name> is often strongly abbreviated while many species show adenostyles on the male first femora. The latter two traits are also characteristic of the subfamily <tp:taxon-name>Australiosomatinae</tp:taxon-name>, but the solenophore branch or branches remain free and never sheath a primitively long, strong and rod-like solenomere. A more detailed review of these subfamilies and their tribes (see <xref ref-type="bibr" rid="B10">Jeekel 1968</xref>) lies far beyond the scope of the present note.</p><p>The gonopod telopodite in <italic><tp:taxon-name>Tetracentrosternus theelorsuensis</tp:taxon-name></italic> sp. n. is strongly elongate and unciform, bearing three evident processes in the distal half, whereas the solenomere is particularly long and nearly as long as the solenophore, while the femoral process is also very long, but deeply bipartite. Besides this, as in <italic><tp:taxon-name>Tetracentrosternus subspinosus</tp:taxon-name></italic>, the strongly abbreviated gonofemoral part in the new species is delimited distally by a distinct ridge, as opposed to a strong spine in <italic><tp:taxon-name>Tetracentrosternus hoffmani</tp:taxon-name></italic>.</p><p>In terms of metatergal structure, <italic><tp:taxon-name>Tetracentrosternus theelorsuensis</tp:taxon-name></italic> sp. n. is somewhat intermediate between both congeners, the tegument being only moderately rugulose as opposed to nearly smooth in <italic><tp:taxon-name>Tetracentrosternus subspinosus</tp:taxon-name></italic> or rather clearly tuberculate in the rear halves of metaterga in <italic><tp:taxon-name>Tetracentrosternus hoffmani</tp:taxon-name></italic>.</p><p>There is little doubt that more species of <italic><tp:taxon-name>Tetracentrosternus</tp:taxon-name></italic> await discovery at least in and between eastern Myanmar and southern China, including Thailand (<xref ref-type="fig" rid="F4">Fig. 4</xref>). The same certainly holds true for some other <tp:taxon-name>Alogolykini</tp:taxon-name> as well, e.g. <italic><tp:taxon-name>Touranella</tp:taxon-name></italic>.</p></tp:treatment-sec><tp:treatment-sec><!--Section generated to contain objects referenced in tp:taxon-treatment.--><fig id="F4" position="float" orientation="portrait"><label>Figure 4.</label><caption><p>Distribution of <italic><tp:taxon-name>Tetracentrosternus</tp:taxon-name></italic> species. <bold>1,2</bold> <italic><tp:taxon-name>Tetracentrosternus subspinosus</tp:taxon-name></italic> (<bold>1</bold> Carin Cheba (= Bia-po) <bold>2</bold> Puepoli) <bold>3</bold> <italic><tp:taxon-name>Tetracentrosternus hoffmani</tp:taxon-name></italic> (Mt Gaoligong Shan) <bold>4,5</bold> <italic><tp:taxon-name>Tetracentrosternus theelorsuensis</tp:taxon-name></italic> sp. n. (<bold>4</bold> Thee Lor Sue Waterfall <bold>5</bold> Pa Wai Waterfall).</p></caption><graphic xmlns:xlink="http://www.w3.org/1999/xlink" xlink:href="ZooKeys-358-001-g004.jpg" position="float" orientation="portrait" xlink:type="simple"/></fig></tp:treatment-sec><ref-list><ref id="B11"><mixed-citation xmlns:xlink="http://www.w3.org/1999/xlink" xlink:type="simple"><person-group><name name-style="western"><surname>Pocock</surname><given-names>RI</given-names></name></person-group> (<year>1895</year>) <article-title>Viaggio di Leonardo Fea in Birmania e regioni vicine. LXVII. The Myriopoda of Burma, Pt. IV. Report upon the Polydesmoidea collected by Sig. L. Fea, Mr. E. W. Oates and others.</article-title><source>Annali del Museo Civico di Storia Naturale di Genova</source>, Serie <volume-series>2</volume-series>, <volume>14</volume>: <fpage>787</fpage>–<lpage>834</lpage>.</mixed-citation></ref><ref id="B12"><mixed-citation xmlns:xlink="http://www.w3.org/1999/xlink" xlink:type="simple"><person-group><name name-style="western"><surname>Thorell</surname><given-names>T</given-names></name></person-group> (<year>1895</year>) <article-title>Descriptive catalogue of the spiders of Burma, based upon the collection made by Eugene W. Oates and preserved in the British Museum.</article-title><publisher-name>British Museum of Natural History</publisher-name>, <publisher-loc>London</publisher-loc>, <lpage>397</lpage> pp.</mixed-citation></ref><ref id="B8"><mixed-citation xmlns:xlink="http://www.w3.org/1999/xlink" xlink:type="simple"><person-group><name name-style="western"><surname>Hoffman</surname><given-names>RL</given-names></name></person-group> (<year>1963</year>) <article-title>A contribution to the knowledge of Asiatic strongylosomoid Diplopoda (Polydesmida: Strongylosomatidae).</article-title><source>Annals and Magazine of Natural History</source>, Series <volume-series>13</volume-series>, <volume>5</volume>(<issue>58</issue>): <fpage>577</fpage>–<lpage>593</lpage>. doi: <ext-link ext-link-type="uri" xlink:href="http://dx.doi.org/10.1080/00222936208651289" xlink:type="simple">10.1080/00222936208651289</ext-link></mixed-citation></ref><ref id="B1"><mixed-citation xmlns:xlink="http://www.w3.org/1999/xlink" xlink:type="simple"><person-group><name name-style="western"><surname>Attems</surname><given-names>C</given-names></name></person-group> (<year>1936</year>) <article-title>Diplopoda of India.</article-title><source>Memoirs of the Indian Museum</source><volume>11</volume>(<issue>4</issue>): <fpage>133</fpage>-<lpage>323</lpage>.</mixed-citation></ref><ref id="B2"><mixed-citation xmlns:xlink="http://www.w3.org/1999/xlink" xlink:type="simple"><person-group><name name-style="western"><surname>Attems</surname><given-names>C</given-names></name></person-group> (<year>1937</year>) <article-title>Myriapoda 3. Polydesmoidea I. Fam. Strongylosomidae.</article-title><source>Das Tierreich</source><volume>68</volume>: <comment>i–xxii</comment>, <fpage>1</fpage>–<lpage>300</lpage>.</mixed-citation></ref><ref id="B3"><mixed-citation xmlns:xlink="http://www.w3.org/1999/xlink" xlink:type="simple"><person-group><name name-style="western"><surname>Attems</surname><given-names>C</given-names></name></person-group> (<year>1938</year>) <article-title>Die von Dr. C. Dawydoff in Französisch Indochina gesammelten Myriopoden.</article-title><source>Mémoires du Muséum national d’Histoire naturelle, Nouvelle Série</source><volume>6</volume>(<issue>2</issue>): <fpage>187</fpage>-<lpage>353</lpage>.</mixed-citation></ref><ref id="B9"><mixed-citation xmlns:xlink="http://www.w3.org/1999/xlink" xlink:type="simple"><person-group><name name-style="western"><surname>Jeekel</surname><given-names>CAW</given-names></name></person-group> (<year>1965</year>) <article-title>A revision of the Burmese Paradoxosomatidae (Diplopoda, Polydesmida) in the Museo Civico di Storia Naturale at Genoa (Part I).</article-title><source>Tijdschrift voor Entomologie</source><volume>108</volume>: <fpage>95</fpage>-<lpage>144</lpage>.</mixed-citation></ref><ref id="B10"><mixed-citation xmlns:xlink="http://www.w3.org/1999/xlink" xlink:type="simple"><person-group><name name-style="western"><surname>Jeekel</surname><given-names>CAW</given-names></name></person-group> (<year>1968</year>) <article-title>On the classification and geographical distribution of the family Paradoxosomatidae (Diplopoda, Polydesmida).</article-title><publisher-loc>Rotterdam</publisher-loc>, <comment>privately published</comment>, <lpage>162</lpage> pp.</mixed-citation></ref><ref id="B7"><mixed-citation xmlns:xlink="http://www.w3.org/1999/xlink" xlink:type="simple"><person-group><name name-style="western"><surname>Golovatch</surname><given-names>SI</given-names></name></person-group> (<year>2013</year>) <article-title>On several new or poorly-known Oriental Paradoxosomatidae (Diplopoda: Polydesmida), XIII.</article-title><source>Arthropoda Selecta</source><volume>22</volume>(<issue>1</issue>): <fpage>1</fpage>-<lpage>31</lpage>.</mixed-citation></ref><ref id="B5"><mixed-citation xmlns:xlink="http://www.w3.org/1999/xlink" xlink:type="simple"><person-group><name name-style="western"><surname>Golovatch</surname><given-names>SI</given-names></name></person-group> (<year>2009a</year>) <article-title>On several new or poorly-known Oriental Paradoxosomatidae (Diplopoda: Polydesmida), VIII.</article-title><source>Arthropoda Selecta</source><volume>18</volume>(<issue>1</issue>): <fpage>1</fpage>-<lpage>7</lpage>.</mixed-citation></ref><ref id="B6"><mixed-citation xmlns:xlink="http://www.w3.org/1999/xlink" xlink:type="simple"><person-group><name name-style="western"><surname>Golovatch</surname><given-names>SI</given-names></name></person-group> (<year>2009b</year>) <article-title>On several new or poorly-known Oriental Paradoxosomatidae (Diplopoda: Polydesmida), IX.</article-title><source>Arthropoda Selecta</source><volume>18</volume>(<issue>3/4</issue>): <fpage>119</fpage>–<lpage>124</lpage>.</mixed-citation></ref></ref-list></tp:taxon-treatment>
